# Supplementary material for: Multiplex restriction amplicon sequencing: a novel next‐generation sequencing‐based marker platform for high‐throughput genotyping
Source: Plant Biotechnol J. 2019 Jul 23;18(1):254–65. doi: 10.1111/pbi.13192 (PMC6920337; doi:10.1111/pbi.13192)
Supplement: Supplementary file 9 — Table S6 Sequence of MRASeq primers. [file PBI-18-254-s007.zip]

Archive with 2 entries (2 files):
- pbi13192-sup-0009-TableS6.pdf
- pbi13192-sup-0010-Supinfo.docx
